# Supplementary material for: Is Phytomelatonin Complex Better Than Synthetic Melatonin? The Assessment of the Antiradical and Anti-Inflammatory Properties
Source: Molecules. 2021 Oct 8;26(19):6087. doi: 10.3390/molecules26196087 (PMC8512846; doi:10.3390/molecules26196087)
Supplement: Supplementary file 1 [file molecules-26-06087-s001.zip]

Archive with 1 entries (1 files):
- molecules-1393915-supplementary.pdf
